# Supplementary material for: Safety and efficacy of secondary mandibular reconstruction using a free osteo-cutaneous fibula flap after segmental mandibular resection: a retrospective case–control study
Source: BMC Surg. 2021 Apr 9;21:189. doi: 10.1186/s12893-021-01194-3 (PMC8035737; doi:10.1186/s12893-021-01194-3)
Supplement: Supplementary file 1 — Additional file 1: Table S1. Characteristics of patients who underwent primary mandibular reconstruction [file 12893_2021_1194_MOESM1_ESM.xlsx]

## Sheet: Sheet1
Table 1. Characteristics of patients who underwent primary mandibular reconstruction.
	No.	POD	Age/Sex	BMI	Primary disease	RT	LND	CCI	CAT	Fibula length (cm)/number of osteotomy	Plate type	Recipient artery	Recipient vein (s)	Side of anastomosis	Flap outcome	NGT	IIAR
	2	625	60/M	21.8	SCC	No	Yes	2	AT	15/1	recon	STA	IJV, AJV	ipsilateral	partial osteonecrosis	11	No
	4	604	57/M	24.1	calcifying odontogenic cyst	No	No	1	AT	18/2	recon	STA	IJV×2	ipsilateral	partial osteonecrosis	32	Yes
	6	510	81/F	23.6	BRONJ	No	No	0	AT	9.5/0	mini	FA	EJV	ipsilateral	total survival	15	Yes
	7	489	72/M	20.1	SCC	No	Yes	2	AT	8.5/0	mini	STA	IJV×2	ipsilateral	total survival	11	Yes
	9	419	75/M	26.8	SCC	No	Yes	3	TT	14/1	mini	STA	IJV	ipsilateral	total survival	24	Yes
	10	408	80/F	18.5	SCC	No	Yes	2	ATT	12.5/1	mini	STA	IJV, EJV	ipsilateral	partial skin necrosis	19	Yes
	11	377	73/M	26.8	SCC	No	Yes	0	AT	7/0	mini	STA	IJV, EJV	ipsilateral	total survival	13	Yes
	12	296	42/F	20	ORN	Yes	Yes	2	ATT	19/1	mini	STA	EJV	ipsilateral	total survival	20	Yes
Abbreviations: POD, postoperative days; BMI, body mass index; RT, history of radiation therapy; LND, history of lymph node dissection; CCI, Charlson Comorbidity Index score [3]; CAT, CAT classification of mandibular defect [4]; NGT, duration of use of the nasogastric tube; IIAR, implant installation after reconstruction; SCC, Squamous Cell Carcinoma; BRONJ, Bisphosphonate-related osteonecrosis of…
