# Supplementary material for: Safety and efficacy of secondary mandibular reconstruction using a free osteo-cutaneous fibula flap after segmental mandibular resection: a retrospective case–control study
Source: BMC Surg. 2021 Apr 9;21:189. doi: 10.1186/s12893-021-01194-3 (PMC8035737; doi:10.1186/s12893-021-01194-3)
Supplement: Supplementary file 2 — Additional file 2: Table S2. Characteristics of patients who underwent secondary mandibular reconstruction [file 12893_2021_1194_MOESM2_ESM.xlsx]

## Sheet: Sheet1
Table 2. Characteristics of patients who underwent secondary mandibular reconstruction.
		No.	POD	Age/Sex	BMI	Primary disease	RT	LND	CCI	CAT	Fibula length (cm)/number of osteotomy	Plate type	Recipient artery	Recipient veins (s)	Side of anastomosis	Flap outcome	NGT	IIAR
		1	786	54/F	20.3	malignant ameloblastoma	Yes	Yes	2	CATTA	15/1	mini	STA	IJV	contralateral	total survival	11	Yes
		3	601	76/M	17.4	ORN	Yes	Yes	8	ATTA	19/2	recon	STA	IJV, EJV	contralateral	total survival	36	Yes
		5	538	67/F	19.2	BRONJ	No	No	0	ATT	13/1	recon	STA	IJV, EJV	contralateral	total survival	10	Yes
		8	482	69/M	19.7	mucoepidermoid carcinoma	No	Yes	5	AT	11/0	mini	FA	IJV, EJV	contralateral	total survival	15	Yes
Abbreviations: POD, postoperative days; BMI, body mass index; RT, history of radiation therapy; LND, history of lymph node dissection; CCI, Charlson Comorbidity Index score [3]; CAT, CAT classification of mandibular defect [4]; NGT, duration of use of the nasogastric tube; IIAR, implant installation after reconstruction; ORN, Osteo-radio necrosis; BRONJ, Bisphosphonate-related osteonecrosis of th…
